# Supplementary material for: Cultivar-Dependent Differences in Agronomic Characteristics, Nutritional Value, Fermentation Quality, and Bacteriome Profile of Whole-Plant Sorghum Silage
Source: Microorganisms. 2025 Nov 20;13(11):2634. doi: 10.3390/microorganisms13112634 (PMC12654530; doi:10.3390/microorganisms13112634)
Supplement: Supplementary file 1 [file microorganisms-13-02634-s001.zip]

Archive with 1 entries (1 files):
- microorganisms-3987531-supplementary.pdf
